# Supplementary material for: Identification and characterization of Bol.TNL.2, a key clubroot resistance gene from cabbage, in Arabidopsis and Brassica napus L
Source: Hortic Res. 2025 Aug 19;12(11):uhaf208. doi: 10.1093/hr/uhaf208 (PMC12577853; doi:10.1093/hr/uhaf208)
Supplement: Web_Material_uhaf208 [file web_material_uhaf208.zip › TableS1.xlsx]

## Sheet: Sheet1
Table S1 BSA-seq output data quality and Status of alignment to reference genome
Sample	Clean Reads	Clean Base	Q30(%)	GC(%)	Mapped(%)	Average Depth	Cov Ratio 1x	Cov Ratio 5x	Cov Ratio 10x
W12	67220028	20132728770	92.78	37.51	96.28	29	93.54	89.83	85.79
Z5	67181144	20110915874	92.59	37.65	96.39	28	93.07	89.29	85.19
S-pool	86931139	26031416808	92.43	37.6	96.19	37	95.06	91.53	88.03
R-pool	89041643	26663757338	92.27	37.83	96.23	38	95.02	91.59	88.14
