# Supplementary material for: Identification and characterization of Bol.TNL.2, a key clubroot resistance gene from cabbage, in Arabidopsis and Brassica napus L
Source: Hortic Res. 2025 Aug 19;12(11):uhaf208. doi: 10.1093/hr/uhaf208 (PMC12577853; doi:10.1093/hr/uhaf208)
Supplement: Web_Material_uhaf208 [file web_material_uhaf208.zip › TableS2.xlsx]

## Sheet: Sheet1
Table S2 Sequences of co-dominant polymorphic primers and functional markers on chromosome C07
Primer name	Position (bp)	Forward primer sequence (5'-3'))	Reverse primer sequence (5'-3')
InDel_486	48638820	TGGAGAGGATGAAACCGACG	CTGGTTAGTGGATTGAAGTTG
InDel_495	49559499	GGAGCAGATAATCAGTAACC	TCACTAGATGGATCTCATTCG
InDel_510	51011564	CCAACCAAGACAGGAAAGTAAT	TTTGGAGGACAAGAACCGTG
InDel_512	51267948	GCAAATACTTGGTCAGATTC	CATATCAGTAAACTGACCCAT
InDel_515	51510777	TACGTGAGAGAGAAGGCAAG	ATTACAGCTTCCAAGCACAC
InDel_517	51734309	CTGATGTCAGCCACTACTTGGT	TCTCTCCACTTCAGCATCAGC
InDel_5177	51773364	GCATGGAATGGGTCTTGAA	GTTTCCTTGATATTGGACCT
InDel_518	51834510	CAAGAATGTCGACGGAAGTG	AATCAGAAGCAGCCTAGTCAC
InDel_519	51943569	TTATATCTCTCCGCCTCTAAC	TCTCCATCAGCCCAACAATAC
InDel_522	52289143	GCATTGACTCCTTATCTTAAC	GCACAGATTCTAACTTGTGAC
InDel_526	52677838	GAAGATGCAACCACTAACTTC	GAGACGTTAACCGAACCAC
InDel_528	52828400	ATCTTCCAAGTACAACTCCG	ATAGGGACAGCTGACTTTTC
Bol.CR7.1_InDel	51857859	TTGGAAATGCTATCAATCTCCG	GAGCTCCACAAGATTTGAGC
