# Supplementary material for: Identification and characterization of Bol.TNL.2, a key clubroot resistance gene from cabbage, in Arabidopsis and Brassica napus L
Source: Hortic Res. 2025 Aug 19;12(11):uhaf208. doi: 10.1093/hr/uhaf208 (PMC12577853; doi:10.1093/hr/uhaf208)
Supplement: Web_Material_uhaf208 [file web_material_uhaf208.zip › TableS3.xlsx]

## Sheet: Sheet1
Table S3 Sequences for cloning and quantification of candidate genes and quantification of validation genes
Primer_Name	Forward primer sequence (5'-3'))	Reverse primer sequence (5'-3')	Use for
Bol.TNL.1	CTACTTATTTCTTCAACTCCACTG	CTACTTATTTCTTCAACTCCACTG	Gene cloning
Bol.TNL.2	GTCTCTCTCAGTCAACGGAGT	GTGTAGAAGTGTTGAGAAACGG	Gene cloning
Bol.TNL.3	TCTCTGTACCAAGCTCACTGATC	GGCCTTCTATATCTGAGAGTGCT	Gene cloning
BolC7t45646H-qpcr	AAGTTGGATACGGAGTTGAAGA	GGTCTATGCTGTGAGGATATGG	qRT-PCR
BolC7t45647H-qpcr	TTGGTAAGAGCACCATCGCC	GTACTCATCGTAATAAGGTCTGG	qRT-PCR
BolC7t45649H-qpcr	ACGTGTGAGGGTCAAGCTAAG	TGCTTCATCATCCCAGTTGCT	qRT-PCR
BolC1t01993H-qpcr	TTCTCGCCGTGGTGATGATAT	ACTAGCCGACAACAGAGGATTC	qRT-PCR
BolC4t26539H-qpcr	GCTTCGCCATGTTATGACCAAT	TCTCCATCAACATCAGCCTCAC	qRT-PCR
BolC4t27993H-qpcr	AGGACGGTGGACAGATGACA	GACAGATTCGCCGCTCGTT	qRT-PCR
BolC5t29313H-qpcr	CAGGTCCAGGTCCAGGTCATA	GTGTTCTGTAGTCAGGCGAGTA	qRT-PCR
BolC5t29690H-qpcr	CATACGGCGGCGACCATAA	TTCCTTCTCTAACGGCTGAGTT	qRT-PCR
BolC5t31782H-qpcr	GCCATCTCAGGTTGCTTCTTC	CAGGACGCTTCATCGGTTCT	qRT-PCR
BolC9t54608H-qpcr	ACGAGAAGAAGCACGCAGTC	CGCCACCACATTCCTTATCCA	qRT-PCR
MSTRG.32783-qpcr	CTTGTGCGTGCTCACCTCTC	CGAAAGGGCGTCAGTCTTATCC	qRT-PCR
BolActin2-qpcr	GCGGGAAATTGTAAGAGACATC	CATGATCGTGTTGTAAGTCGTC	qRT-PCR
hyg	CCCGATTCCGGAAGTGCTTGACATT	CGCTCCAGTCAATGACCGCTGTTAT	Transgenic identification
