# Supplementary material for: Identification and characterization of Bol.TNL.2, a key clubroot resistance gene from cabbage, in Arabidopsis and Brassica napus L
Source: Hortic Res. 2025 Aug 19;12(11):uhaf208. doi: 10.1093/hr/uhaf208 (PMC12577853; doi:10.1093/hr/uhaf208)
Supplement: Web_Material_uhaf208 [file web_material_uhaf208.zip › TableS4.xlsx]

## Sheet: Sheet1
Table S4 ssRNA-seq output data quality and genome alignment status
Sample	Raw Reads	Clean Reads	Raw Base(G)	Clean Base(G)	Q30(%)	GC Content(%)	Mapping rate(%)
Z5-T-1	37135326	35631216	11.14	10.69	92.43	46.18	90.59
Z5-T-2	37956326	36418962	11.39	10.93	92.33	46.12	90.61
Z5-T-3	39963781	38345109	11.99	11.5	92.54	46.22	91.01
Z5-C-1	48734599	47186452	14.62	14.16	92.34	46.02	91.01
Z5-C-2	39060872	36941383	11.72	11.08	94.07	46.16	91.63
Z5-C-3	52077643	50219558	15.62	15.07	92.5	46.1	91.18
W12-T-1	51203592	48436813	15.36	14.53	93.18	46.27	91.38
W12-T-2	43474204	41231448	13.04	12.37	92.68	45.84	90.66
W12-T-3	44543453	43559139	13.36	13.07	93.13	46.19	90.74
W12-C-1	36073288	34138494	10.82	10.24	92.7	46.15	81.97
W12-C-2	46003339	43770507	13.8	13.13	93.16	46.27	87.99
W12-C-3	39519837	37595793	11.86	11.28	92.84	46.57	86.81
