# Supplementary material for: Identification and characterization of Bol.TNL.2, a key clubroot resistance gene from cabbage, in Arabidopsis and Brassica napus L
Source: Hortic Res. 2025 Aug 19;12(11):uhaf208. doi: 10.1093/hr/uhaf208 (PMC12577853; doi:10.1093/hr/uhaf208)
Supplement: Web_Material_uhaf208 [file web_material_uhaf208.zip › tableS5.xlsx]

## Sheet: canditate_blast_to_ath
Table S5 Annotation of genes within fine-mapped interval
query ID	subject ID	Identity(%)	E-vaule	Description
BolC7t45636H	AT4G21750	88.251	0	Encodes a homeobox protein similar to GL2
BolC7t45637H	AT4G21760	88.577	0	beta-glucosidase 47
BolC7t45638H	AT4G21790	90.306	8.55e-68	tobamovirus multiplication 1
BolC7t45639H	AT4G21860	84.874	5.06e-135	methionine sulfoxide reductase B2
BolC7t45641H	AT4G21910	84.211	0	MATE efflux family protein
BolC7t45642H	AT4G21910	84.877	0	MATE efflux family protein
BolC7t45644H	AT4G21920	59.542	4.89e-34	hypothetical protein
BolC7t45645H	AT4G21940	87.709	3.52e-51	calcium-dependent protein kinase 15
BolC7t45646H	AT5G38350	75.924	1.79e-116	Disease resistance protein (NBS-LRR class) family
BolC7t45647H	AT3G04210	76.091	2.72e-68	TIR-NBS protein involved in immune response
BolC7t45649H	AT5G11250	76.361	0	Encodes an atypical TIR-NBS-LRR protein that is involved in stress responses
BolC7t45651H	AT4G21970	87.371	7.82e-152	senescence regulator (Protein of unknown function, DUF584)
BolC7t45652H	AT4G21980	90.05	1.9e-147	Ubiquitin-like superfamily protein
BolC7t45653H	AT4G21990	84.78	0	Encodes a protein disulfide isomerase-like (PDIL) protein
BolC7t45654H	AT4G22000	90.769	1.61e-16	tyrosine sulfotransferase-like protein
BolC7t45656H	AT4G22115	82.305	3.01e-52	Encodes a member of a family of small, secreted, cysteine rich proteins with sequence similarity to SCR
BolC7t45657H	AT4G22140	88.244	0	Encoding a chromatin remodeling factor that regulates flowering time
BolC7t45658H	AT3G54540	88.797	9.86e-80	general control non-repressible 4
BolC7t45659H	AT5G22790	80.357	1.14e-23	reticulata-related 1
