# Supplementary material for: Identification and characterization of Bol.TNL.2, a key clubroot resistance gene from cabbage, in Arabidopsis and Brassica napus L
Source: Hortic Res. 2025 Aug 19;12(11):uhaf208. doi: 10.1093/hr/uhaf208 (PMC12577853; doi:10.1093/hr/uhaf208)
Supplement: Web_Material_uhaf208 [file web_material_uhaf208.zip › TableS6.xlsx]

## Sheet: Sheet1
Table S6 Domain analysis of the Bol.CR7.1 interval genes
gene id	alignment start	alignment start	hmm id	hmm name	type	E-value
BolC7t45636H	63	118	PF00046.30	Homeodomain	Domain	2.8e-17
BolC7t45636H	264	482	PF01852.20	START	Domain	2.7e-57
BolC7t45637H	58	524	PF00232.19	Glyco_hydro_1	Domain	1.5e-147
BolC7t45638H	20	82	PF06454.12	DUF1084	Family	7.9e-24
BolC7t45638H	129	195	PF06454.12	DUF1084	Family	2.6e-22
BolC7t45639H	88	206	PF01641.19	SelR	Family	5.8e-47
BolC7t45641H	65	224	PF01554.19	MatE	Family	1.6e-34
BolC7t45641H	321	427	PF01554.19	MatE	Family	5.8e-17
BolC7t45642H	62	221	PF01554.19	MatE	Family	9.1e-36
BolC7t45642H	285	443	PF01554.19	MatE	Family	1.4e-21
BolC7t45643H	2	49	PF13966.7	zf-RVT	Domain	6.6e-10
BolC7t45645H	2	93	PF00069.26	Pkinase	Domain	3.3e-08
Bol.TNL.1	109	285	PF01582.21	TIR	Family	3.8e-52
Bol.TNL.1	299	523	PF00931.23	NB-ARC	Domain	2.2e-17
Bol.TNL.2	3	215	PF00931.23	NB-ARC	Domain	3.9e-16
Bol.TNL.3	85	253	PF01582.21	TIR	Family	1.5e-47
Bol.TNL.3	263	500	PF00931.23	NB-ARC	Domain	9.7e-18
Bol.TNL.3	690	710	PF07725.13	LRR_3	Repeat	0.00029
Bol.TNL.3	841	918	PF13306.7	LRR_5	Repeat	0.069
Bol.TNL.3	965	1083	PF13306.7	LRR_5	Repeat	0.013
BolC7t45651H	6	147	PF04520.14	Senescence_reg	Family	4.6e-40
BolC7t45652H	30	132	PF02991.17	Atg8	Domain	5.7e-50
BolC7t45653H	119	299	PF01507.20	PAPS_reduct	Family	7.3e-42
BolC7t45653H	367	460	PF00085.21	Thioredoxin	Domain	1.2e-11
BolC7t45656H	15	82	PF06876.13	SCRL	Domain	6.9e-15
BolC7t45656H	133	184	PF06876.13	SCRL	Domain	3.3e-12
BolC7t45657H	39	149	PF01426.19	BAH	Domain	2.4e-21
BolC7t45657H	154	202	PF00628.30	PHD	Domain	3.6e-10
BolC7t45660H	157	222	PF01592.17	NifU_N	Family	8e-14
