# Supplementary material for: Identification and characterization of Bol.TNL.2, a key clubroot resistance gene from cabbage, in Arabidopsis and Brassica napus L
Source: Hortic Res. 2025 Aug 19;12(11):uhaf208. doi: 10.1093/hr/uhaf208 (PMC12577853; doi:10.1093/hr/uhaf208)
Supplement: Web_Material_uhaf208 [file web_material_uhaf208.zip › TableS7.xlsx]

## Sheet: Sheet1
Table S7 Quality metrics and alignment statistics for RNA-seq data from Brassica napus overexpression (OE) line and wild type (WT)
Samples	Raw reads	Clean reads	Q20(%)	Q30(%)	GC content(%)	Mapped(%)
OE_7_CK_1	46250090	45882500	98.52	95.62	46.49	87.76
OE_14_CK_1	46081730	45684430	98.79	96.16	46.85	86.96
OE_14_CK_2	46589440	46171178	98.86	96.49	47.05	87.04
OE_14_CK_3	52297364	51816574	98.84	96.41	47.23	87.17
OE_21_CK_1	44689954	44290758	98.85	96.43	46.74	86.18
OE_21_CK_2	41440810	41089822	98.82	96.32	46.6	86.31
OE_21_CK_3	50792188	50323024	98.88	96.53	46.81	86.66
OE_7_T_1	45505710	45141036	98.44	95.39	46.5	87.13
OE_14_T_1	57049124	56595278	98.87	96.47	47	86.58
OE_14_T_2	51214146	50778636	98.84	96.4	47.08	86.2
OE_14_T_3	55473556	54987630	98.88	96.56	47	86.61
OE_21_T_1	51579528	51163716	98.85	96.42	47.25	85.02
OE_21_T_2	50941004	50509028	98.8	96.25	46.99	84.3
OE_21_T_3	46365724	45951334	98.87	96.5	46.8	84.13
WT-T_7_CK_1	47946006	47541848	98.5	95.56	45.97	87.78
WT-T_14_CK_1	49497660	49060762	98.85	96.45	46.94	87.37
WT-T_14_CK_2	48813034	48425254	98.83	96.35	46.93	87.4
WT-T_14_CK_3	52843826	52378266	98.86	96.47	47.1	87.6
WT-T_21_CK_1	58377528	57888630	98.87	96.51	47.07	87.01
WT-T_21_CK_2	52729502	52265242	98.85	96.44	47.09	86.72
WT-T_21_CK_3	49212656	48779588	98.83	96.37	47.06	86.92
WT-T_7_T_1	53058234	52637254	98.58	95.82	46.18	87.8
WT-T_14_T_1	50197584	49754930	98.84	96.41	47.25	86.14
WT-T_14_T_2	42733776	42351712	98.83	96.39	47.17	86.1
WT-T_14_T_3	47559588	47126158	98.84	96.43	47.12	85.93
WT-T_21_T_1	48815288	48320258	98.82	96.37	48.95	75.74
WT-T_21_T_2	43555296	43136038	98.8	96.3	48.83	76.19
WT-T_21_T_3	45977332	45454038	98.64	95.77	48.93	75.48
